# Supplementary material for: Delivery of Virtual Care in Oncology: Province-Wide Interprofessional Consensus Statements Using a Modified Delphi Process
Source: Curr Oncol. 2021 Dec 13;28(6):5332–45. doi: 10.3390/curroncol28060445 (PMC8700064; doi:10.3390/curroncol28060445)
Supplement: Supplementary file 1 [file curroncol-28-00445-s001.zip]

Archive with 1 entries (1 files):
- curroncol-1434287-supplementary.pdf
